# Supplementary material for: Typification of names in Kaempferia (Zingiberaceae) in the flora of Cambodia, Laos and Vietnam
Source: PhytoKeys. 2019 May 28;122:97–102. doi: 10.3897/phytokeys.122.32160 (PMC6548763; doi:10.3897/phytokeys.122.32160)
Supplement: XML Treatment for Kaempferia attapeuensis [file phytokeys.122.32160-treatment1.xml]

<!DOCTYPE tp:taxon-treatment
  PUBLIC "-//TaxonX//DTD Taxonomic Treatment Publishing DTD v0 20100105//EN" "tax-treatment-NSO.dtd">
<tp:taxon-treatment xmlns:tp="http://www.plazi.org/taxpub"><tp:treatment-meta><kwd-group><label>Taxon classification</label><kwd><named-content xmlns:xlink="http://www.w3.org/1999/xlink" content-type="kingdom">Plantae</named-content></kwd><kwd><named-content xmlns:xlink="http://www.w3.org/1999/xlink" content-type="order">Zingiberales</named-content></kwd><kwd><named-content xmlns:xlink="http://www.w3.org/1999/xlink" content-type="family">Zingiberaceae</named-content></kwd></kwd-group><mixed-citation publication-type="journal"><person-group><name><surname>Insisiengmay</surname><given-names>Oudomphone</given-names></name><name><surname>Haevermans</surname><given-names>Thomas</given-names></name><name><surname>Newman</surname><given-names>Mark F.</given-names></name></person-group><article-title>Typification of names in <italic><tp:taxon-name><tp:taxon-name-part taxon-name-part-type="genus" reg="Kaempferia">Kaempferia</tp:taxon-name-part></tp:taxon-name></italic> (<tp:taxon-name><tp:taxon-name-part taxon-name-part-type="family">Zingiberaceae</tp:taxon-name-part></tp:taxon-name>) in the flora of Cambodia, Laos and Vietnam</article-title><source>PhytoKeys</source><day>28</day><month>5</month><year>2019</year><volume>122</volume><fpage>97</fpage><lpage>102</lpage><pub-id pub-id-type="doi">10.3897/phytokeys.122.32160</pub-id></mixed-citation></tp:treatment-meta><tp:nomenclature><tp:taxon-name>
              <tp:taxon-name-part taxon-name-part-type="genus" reg="Kaempferia">Kaempferia</tp:taxon-name-part>
              <tp:taxon-name-part taxon-name-part-type="species" reg="attapeuensis">attapeuensis</tp:taxon-name-part>
            </tp:taxon-name><tp:taxon-authority>Picheans. &amp; Koonterm, Taiwania 54(3): 221. 2009.</tp:taxon-authority></tp:nomenclature><tp:treatment-sec sec-type="Type" id="SECID0EBKAC"><title>Type.</title><p> Lao PDR, Attapeu Province, Ban Oudomxay, <named-content xmlns:xlink="http://www.w3.org/1999/xlink" content-type="dwc:verbatimCoordinates" xlink:type="simple"><named-content content-type="geo-json" specific-use="{&#34;type&#34;:&#34;Point&#34;,&#34;coordinates&#34;:[107.006917,14.752783]}" id="NCID0EKKAC" xlink:type="simple">14°45.167'N, 106°60.415'E</named-content></named-content> (<italic>sic</italic>), alt. 80 m, 5 Jul 2007, <italic>C. Picheansoonthon &amp; S. Koonterm 123</italic> (holotype BKF; isotypes: BK, SING). Lao PDR, Attapeu Province, Xaysettha District, Ban Touy, <named-content xmlns:xlink="http://www.w3.org/1999/xlink" content-type="dwc:verbatimCoordinates" xlink:type="simple"><named-content content-type="geo-json" specific-use="{&#34;type&#34;:&#34;Point&#34;,&#34;coordinates&#34;:[106.958500,14.838417]}" id="NCID0EWKAC" xlink:type="simple">14°50.305'N, 106°57.51'E</named-content></named-content><!--PageBreak-->, 113 m alt., 20 Jun 2016, <italic>O. Insisiengmay OI-141</italic> (neotype: HNL, designated here; isoneotypes: E (with spirit collection), P (with spirit collection)).
                        </p></tp:treatment-sec><tp:treatment-sec sec-type="Note" id="SECID0E5KAC"><title>Note.</title><p> The original material comprises the type and one further collection, <italic>Picheansoonthon &amp; Koonterm 229</italic> (BKF, <italic>n.v.</italic>), from Ban Kasome, Attapeu Province, <named-content xmlns:xlink="http://www.w3.org/1999/xlink" content-type="dwc:verbatimCoordinates" xlink:type="simple"><named-content content-type="geo-json" specific-use="{&#34;type&#34;:&#34;Point&#34;,&#34;coordinates&#34;:[106.958583,14.836117]}" id="NCID0ELLAC" xlink:type="simple">14°50.167'N, 106°57.515'E</named-content></named-content>, alt. 88 m, 5 Jul 2008. The GPS coordinates of the holotype locality are in error (there are only 60 minutes in a degree so the longitude given is impossible) and, furthermore, Ban Oudomxay cannot be traced in Attapeu. The paratype locality, Ban Kasome, exists and a small collection (<italic>OI-146</italic>) matching the protologue was made there in June 2016. A larger, identical collection (<italic>OI-141</italic>) was made at a nearby locality and it is this which is designated here as neotype.
                        </p></tp:treatment-sec></tp:taxon-treatment>
