# Supplementary material for: Typification of names in Kaempferia (Zingiberaceae) in the flora of Cambodia, Laos and Vietnam
Source: PhytoKeys. 2019 May 28;122:97–102. doi: 10.3897/phytokeys.122.32160 (PMC6548763; doi:10.3897/phytokeys.122.32160)
Supplement: XML Treatment for Kaempferia champasakensis [file phytokeys.122.32160-treatment2.xml]

<!DOCTYPE tp:taxon-treatment
  PUBLIC "-//TaxonX//DTD Taxonomic Treatment Publishing DTD v0 20100105//EN" "tax-treatment-NSO.dtd">
<tp:taxon-treatment xmlns:tp="http://www.plazi.org/taxpub"><tp:treatment-meta><kwd-group><label>Taxon classification</label><kwd><named-content xmlns:xlink="http://www.w3.org/1999/xlink" content-type="kingdom">Plantae</named-content></kwd><kwd><named-content xmlns:xlink="http://www.w3.org/1999/xlink" content-type="order">Zingiberales</named-content></kwd><kwd><named-content xmlns:xlink="http://www.w3.org/1999/xlink" content-type="family">Zingiberaceae</named-content></kwd></kwd-group><mixed-citation publication-type="journal"><person-group><name><surname>Insisiengmay</surname><given-names>Oudomphone</given-names></name><name><surname>Haevermans</surname><given-names>Thomas</given-names></name><name><surname>Newman</surname><given-names>Mark F.</given-names></name></person-group><article-title>Typification of names in <italic><tp:taxon-name><tp:taxon-name-part taxon-name-part-type="genus" reg="Kaempferia">Kaempferia</tp:taxon-name-part></tp:taxon-name></italic> (<tp:taxon-name><tp:taxon-name-part taxon-name-part-type="family">Zingiberaceae</tp:taxon-name-part></tp:taxon-name>) in the flora of Cambodia, Laos and Vietnam</article-title><source>PhytoKeys</source><day>28</day><month>5</month><year>2019</year><volume>122</volume><fpage>97</fpage><lpage>102</lpage><pub-id pub-id-type="doi">10.3897/phytokeys.122.32160</pub-id></mixed-citation></tp:treatment-meta><tp:nomenclature><tp:taxon-name>
              <tp:taxon-name-part taxon-name-part-type="genus" reg="Kaempferia">Kaempferia</tp:taxon-name-part>
              <tp:taxon-name-part taxon-name-part-type="species" reg="champasakensis">champasakensis</tp:taxon-name-part>
            </tp:taxon-name><tp:taxon-authority>Picheans. &amp; Koonterm, Taiwania 53(4): 406. 2008.</tp:taxon-authority></tp:nomenclature><tp:treatment-sec sec-type="Type" id="SECID0EXMAC"><title>Type.</title><p> Lao PDR, Champasak Province, Xanasomboun District, Ban Lat Suea, <named-content xmlns:xlink="http://www.w3.org/1999/xlink" content-type="dwc:verbatimCoordinates" xlink:type="simple"><named-content content-type="geo-json" specific-use="{&#34;type&#34;:&#34;Point&#34;,&#34;coordinates&#34;:[105.644233,15.315900]}" id="NCID0EANAC" xlink:type="simple">15°18.954'N, 105°38.654'E</named-content></named-content>, alt. 109 m, 10 Jun 2007, <italic>C. Picheansoonthon &amp; S. Koonterm 52</italic> (holotype: BKF; isotypes: BK, SING). Lao PDR, Champasak Province, Xanasomboun district, Boung Kha village, Ya Nang stream, <named-content xmlns:xlink="http://www.w3.org/1999/xlink" content-type="dwc:verbatimCoordinates" xlink:type="simple"><named-content content-type="geo-json" specific-use="{&#34;type&#34;:&#34;Point&#34;,&#34;coordinates&#34;:[105.643222,15.315917]}" id="NCID0EKNAC" xlink:type="simple">15°18.955'N, 105°38.5933'E</named-content></named-content>, 105 m alt., 19 Jun 2016, <italic>O. Insisiengmay OI-128</italic> (neotype: HNL, designated here; isoneotypes: BKF, E (with spirit collection), P (with spirit collection), SING).
                        </p></tp:treatment-sec><tp:treatment-sec sec-type="Note" id="SECID0ERNAC"><title>Note.</title><p> This species is based on the type collection alone. No paratype material was cited in the protologue. The type locality was found using the GPS coordinates given in the protologue though the nearby village is called Ban Boung Kha, not Ban Lat Suea. A collection, <italic>O. Insisiengmay OI-128</italic>, was made at this location and it matches the description in the protologue exactly. This is designated here as the neotype of <italic><tp:taxon-name><tp:taxon-name-part taxon-name-part-type="genus" reg="Kaempferia">Kaempferia</tp:taxon-name-part><tp:taxon-name-part taxon-name-part-type="species" reg="champasakensis">champasakensis</tp:taxon-name-part></tp:taxon-name></italic>.
                        </p></tp:treatment-sec></tp:taxon-treatment>
