# Supplementary material for: Typification of names in Kaempferia (Zingiberaceae) in the flora of Cambodia, Laos and Vietnam
Source: PhytoKeys. 2019 May 28;122:97–102. doi: 10.3897/phytokeys.122.32160 (PMC6548763; doi:10.3897/phytokeys.122.32160)
Supplement: XML Treatment for Kaempferia sawanensis [file phytokeys.122.32160-treatment4.xml]

<!DOCTYPE tp:taxon-treatment
  PUBLIC "-//TaxonX//DTD Taxonomic Treatment Publishing DTD v0 20100105//EN" "tax-treatment-NSO.dtd">
<tp:taxon-treatment xmlns:tp="http://www.plazi.org/taxpub"><tp:treatment-meta><kwd-group><label>Taxon classification</label><kwd><named-content xmlns:xlink="http://www.w3.org/1999/xlink" content-type="kingdom">Plantae</named-content></kwd><kwd><named-content xmlns:xlink="http://www.w3.org/1999/xlink" content-type="order">Zingiberales</named-content></kwd><kwd><named-content xmlns:xlink="http://www.w3.org/1999/xlink" content-type="family">Zingiberaceae</named-content></kwd></kwd-group><mixed-citation publication-type="journal"><person-group><name><surname>Insisiengmay</surname><given-names>Oudomphone</given-names></name><name><surname>Haevermans</surname><given-names>Thomas</given-names></name><name><surname>Newman</surname><given-names>Mark F.</given-names></name></person-group><article-title>Typification of names in <italic><tp:taxon-name><tp:taxon-name-part taxon-name-part-type="genus" reg="Kaempferia">Kaempferia</tp:taxon-name-part></tp:taxon-name></italic> (<tp:taxon-name><tp:taxon-name-part taxon-name-part-type="family">Zingiberaceae</tp:taxon-name-part></tp:taxon-name>) in the flora of Cambodia, Laos and Vietnam</article-title><source>PhytoKeys</source><day>28</day><month>5</month><year>2019</year><volume>122</volume><fpage>97</fpage><lpage>102</lpage><pub-id pub-id-type="doi">10.3897/phytokeys.122.32160</pub-id></mixed-citation></tp:treatment-meta><tp:nomenclature><tp:taxon-name>
              <tp:taxon-name-part taxon-name-part-type="genus" reg="Kaempferia">Kaempferia</tp:taxon-name-part>
              <tp:taxon-name-part taxon-name-part-type="species" reg="sawanensis">sawanensis</tp:taxon-name-part>
            </tp:taxon-name><tp:taxon-authority>Picheans. &amp; Koonterm, Acta Bot. Yunnan. 31(6): 509. 2009</tp:taxon-authority></tp:nomenclature><tp:treatment-sec sec-type="Type" id="SECID0EECAE"><title>Type.</title><p> Lao PDR, Sawanakhet province, Phin District, Dong Phou Vieng NPA, <named-content xmlns:xlink="http://www.w3.org/1999/xlink" content-type="dwc:verbatimCoordinates" xlink:type="simple"><named-content content-type="geo-json" specific-use="{&#34;type&#34;:&#34;Point&#34;,&#34;coordinates&#34;:[106.024100,16.507617]}" id="NCID0ENCAE" xlink:type="simple">16°30.457'N, 106°1.446'E</named-content></named-content>, alt. 288 m, 26 Apr 2007, <italic>C. Picheansoonthon &amp; S. Koonterm 16</italic> (holotype: BKF; isotypes: BK, SING). Lao PDR, Sawanakhet Province, Phin District, Dong Phou Vieng NBCA, <named-content xmlns:xlink="http://www.w3.org/1999/xlink" content-type="dwc:verbatimCoordinates" xlink:type="simple"><named-content content-type="geo-json" specific-use="{&#34;type&#34;:&#34;Point&#34;,&#34;coordinates&#34;:[105.977028,16.423083]}" id="NCID0EXCAE" xlink:type="simple">16°25.385'N, 105°58.6217'E</named-content></named-content>, 289 m alt., 7 Jun 2016, <italic>O. Insisiengmay OI-49</italic> (neotype: HNL, designated here; isoneotypes: BKF, E (with spirit collection), FOF, P (with spirit collection), SING).
                        </p></tp:treatment-sec><tp:treatment-sec sec-type="Note" id="SECID0E5CAE"><title>Note.</title><p>The protologue cites only the type collection, comprising the holotype and two isotypes. No other collections were cited as paratypes so the existing original material consists of the published text and figures alone.</p><p>A search for <italic><tp:taxon-name><tp:taxon-name-part taxon-name-part-type="genus" reg="Kaempferia">Kaempferia</tp:taxon-name-part><tp:taxon-name-part taxon-name-part-type="species" reg="sawanensis">sawanensis</tp:taxon-name-part></tp:taxon-name></italic> was made at the type locality, using the GPS coordinates given in the protologue. These coordinates lead to an area of rice fields with patches of heavily disturbed forest near human habitation just south of the district town of Phin. No plants which matched the protologue could be found in this area.
                        </p><p>Proceeding southwards along the same road, Dong Phou Vieng NPA is reached as the land begins to rise. After a right turn, the road leads towards Ban Tad Hai through evergreen forest with clearings. <italic><tp:taxon-name><tp:taxon-name-part taxon-name-part-type="genus" reg="Kaempferia">Kaempferia</tp:taxon-name-part><tp:taxon-name-part taxon-name-part-type="species" reg="sawanensis">sawanensis</tp:taxon-name-part></tp:taxon-name></italic> was found in one of these clearings.
                        </p><p>In the protologue, the habitat is described as “sandy soil along dry evergreen forest and pine-deciduous dipterocarp forest”. Along the road to Ban Tad Hai, a substantial population of <italic><tp:taxon-name><tp:taxon-name-part taxon-name-part-type="genus" reg="Kaempferia">Kaempferia</tp:taxon-name-part><tp:taxon-name-part taxon-name-part-type="species" reg="sawanensis">sawanensis</tp:taxon-name-part></tp:taxon-name></italic> was found in deciduous forest with bamboo (<italic><tp:taxon-name><tp:taxon-name-part taxon-name-part-type="genus" reg="Vietnamosasa">Vietnamosasa</tp:taxon-name-part></tp:taxon-name></italic> sp.) but completely without pine. The collectors of the holotype may have misunderstood the name for <italic><tp:taxon-name><tp:taxon-name-part taxon-name-part-type="genus" reg="Vietnamosasa">Vietnamosasa</tp:taxon-name-part></tp:taxon-name></italic> bamboo, which is <italic>kok phêk</italic> or <italic>ya phêk</italic> in Laotian, very close to <italic>kok pek</italic> (<italic><tp:taxon-name><tp:taxon-name-part taxon-name-part-type="genus" reg="Pinus">Pinus</tp:taxon-name-part></tp:taxon-name></italic> sp.). In any case, this locality matches the habitat described in the protologue and our collection, <italic>O. Insisiengmay OI-49</italic> matches the description of <italic><tp:taxon-name><tp:taxon-name-part taxon-name-part-type="genus" reg="Kaempferia">Kaempferia</tp:taxon-name-part><tp:taxon-name-part taxon-name-part-type="species" reg="sawanensis">sawanensis</tp:taxon-name-part></tp:taxon-name></italic>. We designate this collection as the neotype.
                        </p></tp:treatment-sec></tp:taxon-treatment>
