# Supplementary material for: Typification of names in Kaempferia (Zingiberaceae) in the flora of Cambodia, Laos and Vietnam
Source: PhytoKeys. 2019 May 28;122:97–102. doi: 10.3897/phytokeys.122.32160 (PMC6548763; doi:10.3897/phytokeys.122.32160)
Supplement: XML Treatment for Kaempferia xiengkhouangensis [file phytokeys.122.32160-treatment5.xml]

<!DOCTYPE tp:taxon-treatment
  PUBLIC "-//TaxonX//DTD Taxonomic Treatment Publishing DTD v0 20100105//EN" "tax-treatment-NSO.dtd">
<tp:taxon-treatment xmlns:tp="http://www.plazi.org/taxpub"><tp:treatment-meta><kwd-group><label>Taxon classification</label><kwd><named-content xmlns:xlink="http://www.w3.org/1999/xlink" content-type="kingdom">Plantae</named-content></kwd><kwd><named-content xmlns:xlink="http://www.w3.org/1999/xlink" content-type="order">Zingiberales</named-content></kwd><kwd><named-content xmlns:xlink="http://www.w3.org/1999/xlink" content-type="family">Zingiberaceae</named-content></kwd></kwd-group><mixed-citation publication-type="journal"><person-group><name><surname>Insisiengmay</surname><given-names>Oudomphone</given-names></name><name><surname>Haevermans</surname><given-names>Thomas</given-names></name><name><surname>Newman</surname><given-names>Mark F.</given-names></name></person-group><article-title>Typification of names in <italic><tp:taxon-name><tp:taxon-name-part taxon-name-part-type="genus" reg="Kaempferia">Kaempferia</tp:taxon-name-part></tp:taxon-name></italic> (<tp:taxon-name><tp:taxon-name-part taxon-name-part-type="family">Zingiberaceae</tp:taxon-name-part></tp:taxon-name>) in the flora of Cambodia, Laos and Vietnam</article-title><source>PhytoKeys</source><day>28</day><month>5</month><year>2019</year><volume>122</volume><fpage>97</fpage><lpage>102</lpage><pub-id pub-id-type="doi">10.3897/phytokeys.122.32160</pub-id></mixed-citation></tp:treatment-meta><tp:nomenclature><tp:taxon-name>
              <tp:taxon-name-part taxon-name-part-type="genus" reg="Kaempferia">Kaempferia</tp:taxon-name-part>
              <tp:taxon-name-part taxon-name-part-type="species" reg="xiengkhouangensis">xiengkhouangensis</tp:taxon-name-part>
            </tp:taxon-name><tp:taxon-authority>Picheans. &amp; Phokham, J. Jap. Bot. 88: 305. 2013.</tp:taxon-authority></tp:nomenclature><tp:treatment-sec sec-type="Type" id="SECID0EVGAE"><title>Type.</title><p> Lao PDR, Xiengkhouang District, Mueang Kham, <named-content xmlns:xlink="http://www.w3.org/1999/xlink" content-type="dwc:verbatimCoordinates" xlink:type="simple"><named-content content-type="geo-json" specific-use="{&#34;type&#34;:&#34;Point&#34;,&#34;coordinates&#34;:[103.739733,19.552317]}" id="NCID0E5GAE" xlink:type="simple">19°33.139'N, 103°44.384'E</named-content></named-content>, alt. 600–720 m, 25 Mar 2011, <italic>C. Picheansoonthon &amp; S. Phokham 250311-1</italic> (holotype: BKF; isotypes: BK, SING). Lao PDR, Xiengkhouang Province, Kham District, Houay Phad village, <named-content xmlns:xlink="http://www.w3.org/1999/xlink" content-type="dwc:verbatimCoordinates" xlink:type="simple"><named-content content-type="geo-json" specific-use="{&#34;type&#34;:&#34;Point&#34;,&#34;coordinates&#34;:[103.753195,19.543972]}" id="NCID0EIHAE" xlink:type="simple">19°32.6383'N, 103°45.1917'E</named-content></named-content>, 700 m alt., 29 Apr 2016, <italic>O. Insisiengmay OI-2</italic> (neotype: P, designated here).
                        </p></tp:treatment-sec><tp:treatment-sec sec-type="Note" id="SECID0EPHAE"><title>Note.</title><p> The original material cited in the protologue comprises the type collection and a paratype, <italic>Picheansoonthon &amp; Phokham 150711-1</italic> (BKF, <italic>n.v.</italic>), collected in the same place as the type, on 15 Jul 2011. The first author travelled towards the GPS coordinates given in the protologue, stopping at the nearest village to ask whether anyone remembered the Thai collectors who had visited the area in 2011. The villagers did remember and were able to give directions to the type locality. <italic>O. Insisiengmay OI-2</italic> was collected at the type locality and matches the description in the protologue. It is designated here as the neotype.
                        </p><!--PageBreak--></tp:treatment-sec></tp:taxon-treatment>
