# Supplementary material for: Typification of names in Kaempferia (Zingiberaceae) in the flora of Cambodia, Laos and Vietnam
Source: PhytoKeys. 2019 May 28;122:97–102. doi: 10.3897/phytokeys.122.32160 (PMC6548763; doi:10.3897/phytokeys.122.32160)
Supplement: XML Treatment for Kaempferia chayanii [file phytokeys.122.32160-treatment6.xml]

<!DOCTYPE tp:taxon-treatment
  PUBLIC "-//TaxonX//DTD Taxonomic Treatment Publishing DTD v0 20100105//EN" "tax-treatment-NSO.dtd">
<tp:taxon-treatment xmlns:tp="http://www.plazi.org/taxpub"><tp:treatment-meta><kwd-group><label>Taxon classification</label><kwd><named-content xmlns:xlink="http://www.w3.org/1999/xlink" content-type="kingdom">Plantae</named-content></kwd><kwd><named-content xmlns:xlink="http://www.w3.org/1999/xlink" content-type="order">Zingiberales</named-content></kwd><kwd><named-content xmlns:xlink="http://www.w3.org/1999/xlink" content-type="family">Zingiberaceae</named-content></kwd></kwd-group><mixed-citation publication-type="journal"><person-group><name><surname>Insisiengmay</surname><given-names>Oudomphone</given-names></name><name><surname>Haevermans</surname><given-names>Thomas</given-names></name><name><surname>Newman</surname><given-names>Mark F.</given-names></name></person-group><article-title>Typification of names in <italic><tp:taxon-name><tp:taxon-name-part taxon-name-part-type="genus" reg="Kaempferia">Kaempferia</tp:taxon-name-part></tp:taxon-name></italic> (<tp:taxon-name><tp:taxon-name-part taxon-name-part-type="family">Zingiberaceae</tp:taxon-name-part></tp:taxon-name>) in the flora of Cambodia, Laos and Vietnam</article-title><source>PhytoKeys</source><day>28</day><month>5</month><year>2019</year><volume>122</volume><fpage>97</fpage><lpage>102</lpage><pub-id pub-id-type="doi">10.3897/phytokeys.122.32160</pub-id></mixed-citation></tp:treatment-meta><tp:nomenclature><tp:taxon-name>
              <tp:taxon-name-part taxon-name-part-type="genus" reg="Kaempferia">Kaempferia</tp:taxon-name-part>
              <tp:taxon-name-part taxon-name-part-type="species" reg="chayanii">chayanii</tp:taxon-name-part>
            </tp:taxon-name><tp:taxon-authority>Koonterm, Folia Malaysiana 9(1): 19. 2008.</tp:taxon-authority></tp:nomenclature><tp:treatment-sec sec-type="Type" id="SECID0EOJAE"><title>Type.</title><p> Lao PDR, Champasak Province, Xanasomboon Town, Baan Kamphaeng, <named-content xmlns:xlink="http://www.w3.org/1999/xlink" content-type="dwc:verbatimCoordinates" xlink:type="simple"><named-content content-type="geo-json" specific-use="{&#34;type&#34;:&#34;Point&#34;,&#34;coordinates&#34;:[105.759617,15.375800]}" id="NCID0EXJAE" xlink:type="simple">15°22.548'N, 105°45.577'E</named-content></named-content>, alt. 610 m, 10 Jun 2007, <italic>C. Picheansoonthon, &amp; S. Koonterm 021</italic> (holotype: BKF; isotypes: BK, SING).
                        </p></tp:treatment-sec><tp:treatment-sec sec-type="Note" id="SECID0E4JAE"><title>Note.</title><p> This species belongs in <tp:taxon-name><tp:taxon-name-part taxon-name-part-type="genus" reg="Kaempferia">Kaempferia</tp:taxon-name-part><tp:taxon-name-part taxon-name-part-type="infraspecific-rank">subgenus</tp:taxon-name-part><tp:taxon-name-part taxon-name-part-type="subgenus" reg="Kaempferia">Kaempferia</tp:taxon-name-part></tp:taxon-name>. As in the cases above, the type material cited in the protologue cannot be found at BK, BKF or SING so a search of the type locality in Champasak Province was made. No material was found to match the protologue, so this species remains to be neotypified.
                        </p></tp:treatment-sec></tp:taxon-treatment>
